# Supplementary material for: Comparison of the Duhamel Procedure and Transanal Endorectal Pull-through Procedure in the Treatment of Children with Hirschsprung’s Disease: A Systematic Review
Source: J Clin Med. 2023 Oct 20;12(20):6632. doi: 10.3390/jcm12206632 (PMC10607700; doi:10.3390/jcm12206632)
Supplement: Supplementary file 1 [file jcm-12-06632-s001.zip]

Archive with 1 entries (1 files):
- jcm-2591672-supplementary.pdf
